# Supplementary material for: Complementarity of assembly-first and mapping-first approaches for alternative splicing annotation and differential analysis from RNAseq data
Source: Sci Rep. 2018 Mar 9;8:4307. doi: 10.1038/s41598-018-21770-7 (PMC5844962; doi:10.1038/s41598-018-21770-7)
Supplement: Supplementary file 2 — Supplementary Table 1 [file 41598_2018_21770_MOESM2_ESM.xlsx]

## Sheet: Summary
		Absolute threshold on number of reads supporting the minor isoform
	Relative threshold on minor isoform		<5	5-20	>20
		<10 %	5/8	6/8	8/8
		>10 %	8/8	8/8	6/8

## Sheet: List_validations
Gene	Exon_skipped	Flanking_exons	Reads_minor_isoform_KisSplice	Percentage_minor_isoform_KisSplice	Reads_minor_isoform_FaRLine	Percentage_minor_isoform_FaRLine	Validated
STK4	7	6:8	4.5	0.028147	4.25	0.0262751	NO
ERC1	14	13:15	1	0.0146789	0.75	0.010772	YES
ESYT2	21	20:22	3.25	0.031746	3.25	0.0310633	NO
MYO5B	6	5:7	2.25	0.0454545	2.25	0.0425532	NO
NOTCH2	19	18:20	7.75	0.0242093	8.25	0.0248869	YES
ENAH	5	4:6	7.75	0.022787	8	0.0275862	YES
CTSL	7	6:8	12.75	0.0328397	13.25	0.0336615	NO
MELK	12	11:13	13.25	0.0436573	13.25	0.0422648	NO
FUBP1	3	2:4	21.75	0.0378913	22.5	0.0441096	YES
RTN3	10	9:11	23.75	0.0487805	24.75	0.0394894	YES
NPM1	9	8:10	235.75	0.0244376	238.75	0.0244096	YES
SEPT2	19	18:20	52.5	0.0481265	52.5	0.0458716	YES
STX3	14	13:15	3.75	0.05625	2.75	0.0545073	YES
PAK1	23	21:24	2.75	0.0961538	2.75	0.108108	YES
TMEM8A	14	13:15	1.25	0.0543478	1.5	0.0638298	YES
ZBTB40	2	1:3	2.75	0.0949721	2.75	0.0972973	YES
PLEKHA3	4	3:5	7.5	0.0716332	7.75	0.0858726	YES
NEMF	30	28:31	9.75	0.0713656	9	0.0674637	YES
MRPL9	2	1:3	11	0.0556227	10.75	0.0539877	YES
IDS	16	14:17	18.75	0.0962822	17.75	0.0940734	YES
INADL	17	16:18	22	0.081557	23.5	0.0845704	YES
ESRP1	2	1:3	24.25	0.0617834	26	0.0637841	YES
DDX6	7	6:8	56.25	0.0573541	55.5	0.0554723	YES
SRSF3	4	3:5	93.5	0.0706501	94.5	0.0714286	YES
PAM	25	24:26	3	0.106509	3	0.100559	YES
ZNF511	3	2:4	1.75	0.1376	2.25	0.120743	YES
ZNF627	7	6:8	3	0.137615	3	0.152381	YES
HERC3	8	7:9	3.5	0.131222	3.5	0.135135	YES
MITD1	4	3:5	5.75	0.108046	6.25	0.115766	YES
BRD4	7	6:8	6.5	0.118321	9.5	0.141324	YES
USP39	17	16:18	11.25	0.106481	11.75	0.107849	YES
NCOR1	28	27:29	19	0.140071	18.75	0.129431	YES
TIA1	8	7:9	20.75	0.11276	21	0.138988	YES
DLGAP5	20	19:21	30.75	0.130752	32.75	0.132953	NO
HNRNPA2B1	9	8:10	71.75	0.1161	70.75	0.107177	YES
FLNA	36	35:37	105.5	0.118058	110	0.119015	YES
STIL	2	1:3	1.5	0.422111	1.75	0.454965	YES
FAM86A	2	1:3	2.25	0.403888	1.75	0.452575	YES
GUCY1B2	2	1:3	2.5	0.329305	0.5	0.0480349	YES
WDR54	2	1:3	3.25	0.490667	3.75	0.479167	YES
ACSF2	5	4:6	5.25	0.308824	5.5	0.273292	YES
PIF1	8	7:9	6	0.433962	8.75	0.473684	YES
PBRM1	32	31:33	10	0.445161	10	0.443038	YES
IFT140	16	15:17	10.25	0.436893	12.25	0.466063	YES
NPHP3	15	14:16	20.5	0.492754	20.75	0.494062	NO
MYO9A	18	16:20	20.5	0.24147	20.5	0.239843	YES
MBNL1	15	14:16	57.25	0.478579	56.75	0.38442	YES
ESYT1	27	26:28	70.75	0.323244	71.75	0.324661	YES
