# Supplementary material for: Complementarity of assembly-first and mapping-first approaches for alternative splicing annotation and differential analysis from RNAseq data
Source: Sci Rep. 2018 Mar 9;8:4307. doi: 10.1038/s41598-018-21770-7 (PMC5844962; doi:10.1038/s41598-018-21770-7)
Supplement: Supplementary file 3 — Supplementary Table 2 [file 41598_2018_21770_MOESM3_ESM.xlsx]

## Sheet: SK-N-SH
	KisSplice only events			FaRLine only events
	Category	Number of events		Category	Nomber of events
	Mapping problem	434		Repeats	346
	New exons	564		Complex events	787
	New flanking exons	238		Missing k-mers (probably due to heterogeneity of coverage or SNP near splice site)	145
	New combination of existing exons	1062		Too many branches (probably SNP near splice site or complex events)	110
	Recently duplicated genes	67		Error correction filter (probably -C parameter ill-adapted to multiwise comparisons)	35
	Multiple exons seen as one in assembly	102		Lower path too large or too small (probably due to insertion or deletion near splice site)	20
	New splice sites	273		Difficult to analyze (because one of the flanking exon is less than 41bp or the event is associated with more than one gene)	114
	Problem in FasterDB annotation	155		Unknown reason	109
	This classification is not a partition. An event can be included in 2 categories. For example, an ASE can be found only by KisSplice due to mapping problem AND because it is a novel exon.			This classification is not a partition. An event can be included in 2 categories. For example, an ASE can be missed by KisSplice because it has too many branches AND because of the error correction filter.

## Sheet: MCF7
	KisSplice only events			FaRLine only events
	Category	Number of events		Category	Nomber of events
	Mapping problem	373		Repeats	229
	New exons	589		Complex events	424
	New flanking exons	151		Missing k-mers (probably due to heterogeneity of coverage or SNP near splice site)	134
	New combination of existing exons	1213		Too many branches (probably SNP near splice site or complex events)	33
	Recently duplicated genes	52		Error correction filter (probably -C parameter ill-adapted to multiwise comparisons)	18
	Multiple exons seen as one in assembly	121		Lower path too large or too small (probably due to insertion or deletion near splice site)	13
	New splice sites	249		Difficult to analyze (because one of the flanking exon is less than 41bp or the event is associated with more than one gene)	88
	Problem in FasterDB annotation	98		Unknown reason	84
	This classification is not a partition. An event can be included in 2 categories. For example, an ASE can be found only by KisSplice due to mapping problem AND because it is a novel exon.			This classification is not a partition. An event can be included in 2 categories. For example, an ASE can be missed by KisSplice because it has too many branches AND because of the error correction filter.
